# Supplementary material for: Development and Comparison of Dengue Vulnerability Indices Using GIS-Based Multi-Criteria Decision Analysis in Lao PDR and Thailand
Source: Int J Environ Res Public Health. 2021 Sep 6;18(17):9421. doi: 10.3390/ijerph18179421 (PMC8430616; doi:10.3390/ijerph18179421)
Supplement: Supplementary file 1 [file ijerph-18-09421-s001.zip]

Archive with 1 entries (1 files):
- ijerph-1348839-supplementary.pdf
